# Supplementary material for: The Clinical Significance of the Manchester Colour Wheel in a Sample of People Treated for Insured Injuries
Source: J Clin Med. 2025 Dec 22;15(1):75. doi: 10.3390/jcm15010075 (PMC12786711; doi:10.3390/jcm15010075)
Supplement: Supplementary file 1 [file jcm-15-00075-s001.zip]

Archive with 1 entries (1 files):
- jcm-3999617-supplementary.pdf
